# Supplementary material for: Antibiotic-Resistant Bacteria in Hydroponic Lettuce in Retail: A Comparative Survey
Source: Foods. 2020 Sep 21;9(9):1327. doi: 10.3390/foods9091327 (PMC7554963; doi:10.3390/foods9091327)
Supplement: Supplementary file 1 [file foods-09-01327-s001.zip]

Archive with 1 entries (1 files):
- foods-924018-supplementary.xlsx
