# Supplementary material for: Antibiotic-Resistant Bacteria in Hydroponic Lettuce in Retail: A Comparative Survey
Source: Foods. 2020 Sep 21;9(9):1327. doi: 10.3390/foods9091327 (PMC7554963; doi:10.3390/foods9091327)
Supplement: Supplementary file 1 [file foods-09-01327-s001.zip › foods-924018-supplementary.xlsx]

## Sheet: Sequencing 
Information of Amplified PCR Products
Target gene	Product Size (bp)	Forward primer sequence 5' - 3'	Reverse primer sequence 5' - 3'	Reference	Sequencing Result
tetB	196	CGAAGTAGGGGTTGAGACGC	AGACCAAGACCCGCTAATGAA	In this study	CGAAGTAGGGGTTGAGACGCAATCGAATTCGGTATACATCACTTTATTTAAAACGATGCCCATTTTGTTGATTATTTATTTTTCAGCGCAATTGATAGGCCAAATTCCCGCAACGGTGTGGGTGCTATTTACCGAAAATCGTTTTGGATGGAATAGCATGATGGTTGGCTTTTCATTAGCGGGTCTTGGTCTTTTAC
tetX	383	TTACAGCAAAACGGCATAGA	TCTGCTGTTTCACTCGGTTT	In this study	TGTTACAAACTTATTATGACTTAACCTTACCAATGGGTGTAAATATTGCTGATGAAAAAGGCAATATTTTATCCACAAAAAATGTAAAGCCCGAAAATCGATTTGACAATCCTGAAATAAACAGAAATGACTTAAGGGCTATCTTGTTGAATAGTTTAGAAAACGACACGGTTATTTGGGATAGAAAACTTGTTATGCTTGAACCTGGTAAGAAGAAGTGGACACTAACTTTTGAGAATAAACCGAGTGAAACAGCAAAAATGG
sul1	759	TCACCGAGGACTCCTTCTTC	GGGTTTCCGAGAAGGTGATT	Sako S, Kariyama R, Mitsuhata R, Yamamoto M, Wada K, Ishii A, et al. Molecular epidemiology and clinical implications of metallo-β-lactamase-producing Pseudomonas aeruginosa isolated from urine. 2014;68(2):89-99.	TCGGACCGGCCGCCAGCCATCCGGACGCGAGGCCTGTATCGCCGGCCGATGAGATCAGACGTATTGCGCCGCTCTTAGACGCCCTGTCCGATCAGATGCACCGTGTTTCAATCGACAGCTTCCAACCGGAAACCCAGCGCTATGCGCTCAAGCGCGGCGTGGGCTACCTGAACGATATCCAAGGATTTCCTGACCCTGCGCTCTATCCCGATATTGCTGAGGCGGACTGCAGGCTGGTGGTTATGCACTCAGCGCAGCGGGATGGCATCGCCACCCGCACCGGTCACCTTCGACCCGAAGACGCGCTCGACGAGATTGTGCGGTTCTTCGAGGCGCGGGTTTCCGCCTTGCGACGGAGCGGGGTCGCTGCCGACCGGCTCATCCTCGATCCGGGGATGG…
sul2	578	TTTCGGCATCGTCAACATAA	AGCCGCAATTCATCGAAC	In this study	CATAAGGCGCCAGACGCAGCCATTGCGCAGGCGCGTAAGCTGATGGCCGAGGGGGCAGATGTGATCGACCTCGGTCCGGCATCCAGCAACCCCGACGCCGCGCCTGTTTCGTCCGACACAGAAATCGGCGTATCGCGCCGGTGCTGGACGCGCTCAAGGCAGATGGCATTCCCGTCTCGCTCGACAGTTATCAACCCGCGACGCAAGCCTATGCCTTGTCGCGTGGTGTGGCCTATCTCAATGATATTCGCGGTTTTCCAGACGCTGCGTTCTATCCGCAATTGGCGAAATCATCTGCCAAACTCGTCGTTATGCATTCGGTGCAAGACGGGCAGGCAGATCGGCGCGAGGCACCCGCTGGCGACATCATGATCACATTGCGGCGTTCTTTGACGCGCG…
intI1	619	GAAGCCGTCAATGGTGTTTT	ATGATTTTGGTGGGAATGGA	In this study	GAATATCTTCCAGCATCAACATTTAAGATCCCCAACGCAATTATCGGCCTAGAAACTGGTGTCATAAAGAATGAGCATCAGGTTTTCAAATGGGACGGAAAGCCAAGAGCCATGAAACAATGGGAAAGAGACTTGAGCTTAAGAGGGGCAATACAAGTTTCAGCGGTTCCCGTATTTCAACAAATCGCCAGAGAAGTTGGCGAAGTAAGAATGCAGAAATACCTTAAAAAATTTTCATATGGCAACCAGAATATCAGTGGTGGCATTGACAAATTCTGGTTGGAGGATCAGCTAAGAATTTCCGCAGTTAATCAAGTGGAGTTTCTAGAGTCTCTATTTTTAAATAAATTGTCAGCATCAAAAGAAAATCAGCTAATAGTAAAAGAGGCTTTGGTAACG…
Information of qPCR Products
Target gene	Product Size (bp)	Forward primer sequence 5' - 3'	Reverse primer sequence 5' - 3'	Reference	Sequencing Result
tetX	131	GAAAGAGACAACGACCGAGAG	ACACCCATTGGTAAGGCTAAG	Zhang W, Huang M-h, Qi F-f, Sun P-z, Van Ginkel SWJBt. Effect of trace tetracycline concentrations on the structure of a microbial community and the development of tetracycline resistance genes in sequencing batch reactors. 2013;150:9-14.	CAAAGGTTCAGGTCAGGAAGCAATGAAAAAAGCGGGATTGTTACAAACTTATTATGACTTAGCCTTACCAATGGGGG
sul1	173	CGTGGGCTACCTGAACGATA	CGAAGAACCGCACAATCTCG	In this study	CCCGATATTGCTGAGGCGGACTGCAGGCTGGTGGTTATGCACTCAGCGCAGCGGGATGGCATCGCCACCCGCACCGGTCACCTTCGACCCGAAGACGCGCTCGACGAGATTGTGCGGTTCTTCGAGTCG
intI1	103	TCCGCAGTTAATCAAGTGGAGT	CCTCCGTTACCAAAGCCTCT	In this study	TGGGACGGAAAGCCAAGAGCCATGAAGCAATGGGAAAGAGACTTGACCTTAAGAGGGGCAATACAAGTTTCAGCA
